# Supplementary material for: Overexpression of BmJHBPd2 Repressed Silk Synthesis by Inhibiting the JH/Kr-h1 Signaling Pathway in Bombyx mori
Source: Int J Mol Sci. 2023 Aug 10;24(16):12650. doi: 10.3390/ijms241612650 (PMC10454397; doi:10.3390/ijms241612650)
Supplement: Supplementary file 1 [file ijms-24-12650-s001.zip]

Archive with 1 entries (1 files):
- ijms-2441055-supplementary.pdf
